# Supplementary material for: Unripe Plantain Peel Biohydrogel for Methylene Blue Removal from Aqueous Solution
Source: Polymers (Basel). 2024 Nov 10;16(22):3135. doi: 10.3390/polym16223135 (PMC11598623; doi:10.3390/polym16223135)
Supplement: Supplementary file 1 [file polymers-16-03135-s001.zip]

Archive with 1 entries (1 files):
- polymers-3260631-supplementary.pdf
